# Supplementary material for: Point-of-Care Portable 3D-Printed Multispectral Sensor for Real-Time Enzyme Activity Monitoring in Healthcare Applications
Source: Biosensors (Basel). 2023 Jan 10;13(1):120. doi: 10.3390/bios13010120 (PMC9856277; doi:10.3390/bios13010120)
Supplement: Supplementary file 1 [file biosensors-13-00120-s001.zip]

Archive with 1 entries (1 files):
- biosensors-2098169-supplementary.pdf
